# Supplementary material for: Identification of Pelvic Congestion Syndrome Using Transvaginal Ultrasonography. A Useful Tool
Source: Tomography. 2022 Jan 4;8(1):89–99. doi: 10.3390/tomography8010008 (PMC8788446; doi:10.3390/tomography8010008)
Supplement: Supplementary file 1 [file tomography-08-00008-s001.zip]

Archive with 6 entries (5 files):
- complemento/
- __MACOSX/._complemento
- complemento/Video 2 Reverse flow.mp4
- __MACOSX/complemento/._Video 2 Reverse flow.mp4
- complemento/Video 1 Crossing veins in the myometrium.mp4
- __MACOSX/complemento/._Video 1 Crossing veins in the myometrium.mp4
